# Supplementary material for: Towards the sustainable elimination of gambiense human African trypanosomiasis in Côte d’Ivoire using an integrated approach
Source: PLoS Negl Trop Dis. 2023 Jul 31;17(7):e0011514. doi: 10.1371/journal.pntd.0011514 (PMC10443840; doi:10.1371/journal.pntd.0011514)
Supplement: S4 Table — PEx = population examined; RDT pos = number of positive rapid diagnostic tests; HD = Health District; CHU = Centre Hospitalier Universitaire; INSP = Institut National de Santé Publique; CHR = Centre Hospitalier Régional; HG = Hôpital Général; CSU = Centre de Santé Urbain; CSR = Centre de Santé Rural. Locations for each are indicated in Fig 4. (XLSX) [file pntd.0011514.s004.xlsx]

## Sheet: Feuil1
Year	2018		2019
	PEx	RDT Pos	PEx	RDT Pos
National coverage facilities
CHU Treichville, Abidjan	25	0	4	0
INSP, Abidjan	3	0	4	0
Hôpital psychiatrique de Bingerville	6	0	8	0
CHU Bouaké	16	0	14	0
Hôpital Saint Camille	0	0	4	0
Hypo-endemic HD
CHR Aboisso	3	0	59	1
CSU Kétesso	4	0	15	1
HG Oumé	3	0	20	0
CSR Zangué	25	0	17	0
CHR Bouaflé	16	2	66	0
CSR Siétinfla	6	0	34	0
CHR Daloa	1	0	0	0
HG Zoukougbeu	44	0	14	0
CSU Bédiala	9	0	12	0
CSR Belleville	6	0	10	0
HG Vavoua	6	0	25	0
CSR Pélezi	28	0	33	0
CSR Traffla-Gotron	26	0	39	1
Total	227	2	378	3
